# Supplementary material for: Exploring In Vitro Biological Cellular Responses of Pegylated β-Cyclodextrins
Source: Molecules. 2022 May 8;27(9):3026. doi: 10.3390/molecules27093026 (PMC9101635; doi:10.3390/molecules27093026)
Supplement: Supplementary file 1 [file molecules-27-03026-s001.zip]

Archive with 1 entries (1 files):
- molecules-1714165-supplementary.pdf
